# Supplementary material for: Design and evaluation of a blended basketball training program using the ADDIE model
Source: PLoS One. 2025 Sep 29;20(9):e0332820. doi: 10.1371/journal.pone.0332820 (PMC12478884; doi:10.1371/journal.pone.0332820)
Supplement: S4 Appendix — (XLSX) [file pone.0332820.s004.xlsx]

## Sheet: Sheet1
Student ID	Dribbling Pre-test Score	Dribbling Post-test Score	Passing Pre-test Score	Passing Post-test Score	Shooting Pre-test Score	Shooting Post-test Score	Layup Pre-test Score	Layup Post-test Score	Skill Coordination Pre-test Score	Skill Coordination Post-test Score	Total Pre-test Score	Total Pre-test Score
1	12	16	10	15	10	10	11	15	8	14	51	70
2	8	14	11	15	8	10	9	13	7	12	43	64
3	15	18	12	16	14	16	12	15	13	16	66	81
4	9	13	11	14	11	13	10	14	8	14	49	68
5	14	15	14	16	12	16	14	17	11	16	65	80
6	10	14	9	14	7	13	9	14	6	15	41	70
7	11	15	11	15	9	12	10	14	9	15	50	71
8	13	16	15	17	12	15	15	17	14	18	69	83
9	9	14	11	16	8	13	9	15	7	15	44	73
10	16	16	16	20	14	17	15	17	14	17	75	87
11	8	14	8	15	6	13	8	13	6	12	36	67
12	13	15	11	16	9	13	11	14	10	14	54	72
13	10	14	9	14	7	12	8	14	7	14	41	68
14	16	19	15	19	13	16	14	19	13	19	71	92
15	12	16	12	16	10	13	11	14	10	15	55	74
16	9	14	10	15	8	11	8	13	8	13	43	66
17	14	16	13	16	11	13	13	16	12	16	63	77
18	15	18	15	18	12	15	14	18	13	16	69	85
19	13	16	12	15	10	12	12	14	11	14	58	71
20	11	14	10	13	8	12	9	15	7	14	45	68
21	16	19	14	17	12	14	14	17	13	16	69	83
22	14	17	12	15	10	14	12	15	10	16	58	77
23	8	15	8	14	6	8	7	12	6	13	35	62
24	18	19	16	19	15	18	16	19	15	20	80	95
25	10	15	10	15	8	10	9	13	8	14	45	67
26	18	20	16	20	14	16	16	18	14	18	78	92
27	13	15	13	15	11	13	12	15	11	17	60	75
28	9	14	9	14	7	7	7	13	7	14	39	62
29	15	17	14	18	12	15	13	17	12	15	66	82
30	13	16	13	17	11	13	12	16	11	14	60	76
